# Supplementary material for: Molecular Exploration of Mycoplasma fermentans and Mycoplasma genitalium in Mexican Women with Cervicitis
Source: Pathogens. 2024 Nov 15;13(11):1004. doi: 10.3390/pathogens13111004 (PMC11597594; doi:10.3390/pathogens13111004)
Supplement: Supplementary file 1 [file pathogens-13-01004-s001.zip]

Archive with 1 entries (1 files):
- pathogens-3138756-supplementary.pdf
